# Supplementary material for: Health Inequity in the Distribution of Diseases Among Adults in the City of Pécs, Hungary, 2024
Source: Healthcare (Basel). 2025 Mar 20;13(6):681. doi: 10.3390/healthcare13060681 (PMC11942578; doi:10.3390/healthcare13060681)
Supplement: Supplementary file 1 [file healthcare-13-00681-s001.zip]

Archive with 1 entries (1 files):
- healthcare-3492285-supplementary.pdf
